# Supplementary material for: Cannabis Seedlings Inherit Seed-Borne Bioactive and Anti-Fungal Endophytic Bacilli
Source: Plants (Basel). 2022 Aug 15;11(16):2127. doi: 10.3390/plants11162127 (PMC9415172; doi:10.3390/plants11162127)
Supplement: Supplementary file 1 [file plants-11-02127-s001.zip]

Archive with 1 entries (1 files):
- plants-1862324-supplementary.pdf
